# Supplementary material for: Perceptual cognitive abilities in young athletes: A gender comparison
Source: PLoS One. 2022 Aug 31;17(8):e0273607. doi: 10.1371/journal.pone.0273607 (PMC9432702; doi:10.1371/journal.pone.0273607)
Supplement: S1 Raw data — (XLSX) [file pone.0273607.s001.xlsx]

## Sheet: Data
Group (1:athletesFemale, 2:athletesMale, 3Non-AthletesFemale, 3:Non apthletesMale	Sped thresholds	Speed Trial 2	Speed Trial3
1	1.68	0.91	1.87
1	0.6	1.67	1.72
1	2.05	1.75	2.05
1	0.79	1.04	1.24
1	1.33	1.7	1.78
1	1.22	1.01	1.17
1	0.87	1.29	1.43
1	0.97	1.52	1.84
1	1.45	0.95	2.14
1	0.79	1.51	1.74
1	1.03	1.86	1.8
1	1.12	1.07	1.63
1	0.37	1.64	1.52
1	0.49	0.51	0.99
1	0.82	0.93	0.97
1	0.97	1.52	2
1	1.03	1.24	1.29
1	1.37	1.36	1.66
1	1.5	1.11	1.71
2	1.15	3.57	2.26
2	1.5	1.48	1.51
2	1.33	1.7	1.73
2	1.63	0.83	1.98
2	0.77	0.91	1.48
2	1.03	1.66	1.4
2	2.99	2.79	1.96
2	1.83	2.28	2.15
2	2.44	2.49	3.08
2	1.54	2.09	1.65
2	0.77	1.52	2.19
2	1.73	1.36	1.62
2	1.03	1.4	1.17
2	2.74	2.28	1.81
2	1.33	1.35	1.77
2	1.45	1.96	1.71
2	1.15	1.51	1.11
2	2	1.86	1.93
2	1.68	1.72	1.5
2	1.41	1.76	1.28
2	2.3	2.34	2.88
3	1.73	1.32	1.51
3	1.3	1.15	1.53
3	0.92	0.78	1.6
3	0.49	0.96	0.62
3	1.06	1.14	1.72
3	0.61	1.44	1.52
3	1.68	2.57	2.43
3	0.84	0.94	1.04
3	1.03	1.52	1.22
3	1	1.44	1.56
3	1.3	1.15	1.4
3	1.09	0.66	1.12
3	0.94	1.14	1.5
3	0.58	0.58	1.33
3	1.83	1.08	0.91
3	1.06	1.39	0.91
3	2.51	2.49	2.14
3	1.06	1.08	0.75
3	1.45	0.95	1.41
3	1.33	1.86	2.58
4	2.59	1.86	1.07
4	1.22	1.47	0.84
4	0.56	0.73	0.73
4	1.09	1.56	1.97
4	1.19	1.08	1.22
4	1.5	1.4	1.35
4	1.19	1.08	1.08
4	1.09	1.28	1.75
4	1.45	1.39	1.11
4	0.49	0.96	0.86
4	1.19	1.52	1.59
4	1.22	1.13	1.92
4	1.06	1.21	2.1
4	1.03	1.32	1.68
4	0.63	0.76	0.46
4	1.68	2.29	2.33
4	1.45	2.77	1.97
4	1.19	2.48	2.28
4	0.92	0.9	1.28
4	1.73	1.98	2.12
